# Supplementary material for: Oreocharisodontopetala, a new species of Gesneriaceae from Guizhou, China
Source: PhytoKeys. 2019 Jun 6;124:1–9. doi: 10.3897/phytokeys.124.34609 (PMC6565655; doi:10.3897/phytokeys.124.34609)
Supplement: XML Treatment for Oreocharis odontopetala [file phytokeys.124.34609-treatment1.xml]

<!DOCTYPE tp:taxon-treatment
  PUBLIC "-//TaxonX//DTD Taxonomic Treatment Publishing DTD v0 20100105//EN" "tax-treatment-NSO.dtd">
<tp:taxon-treatment xmlns:tp="http://www.plazi.org/taxpub"><tp:treatment-meta><kwd-group><label>Taxon classification</label><kwd><named-content xmlns:xlink="http://www.w3.org/1999/xlink" content-type="kingdom">Plantae</named-content></kwd><kwd><named-content xmlns:xlink="http://www.w3.org/1999/xlink" content-type="order">Passeriformes</named-content></kwd><kwd><named-content xmlns:xlink="http://www.w3.org/1999/xlink" content-type="family">Paramythiidae</named-content></kwd></kwd-group><mixed-citation publication-type="journal"><person-group><name><surname>Fu</surname><given-names>Qiong</given-names></name><name><surname>Xia</surname><given-names>Ying</given-names></name><name><surname>Guo</surname><given-names>Ying</given-names></name><name><surname>Huang</surname><given-names>Rong</given-names></name><name><surname>Wang</surname><given-names>Ying-Qiang</given-names></name></person-group><article-title><italic><tp:taxon-name><tp:taxon-name-part taxon-name-part-type="genus" reg="Oreocharis">Oreocharis</tp:taxon-name-part><tp:taxon-name-part taxon-name-part-type="species" reg="odontopetala">odontopetala</tp:taxon-name-part></tp:taxon-name></italic>, a new species of <tp:taxon-name><tp:taxon-name-part taxon-name-part-type="family">Gesneriaceae</tp:taxon-name-part></tp:taxon-name> from Guizhou, China</article-title><source>PhytoKeys</source><day>06</day><month>6</month><year>2019</year><volume>124</volume><fpage>1</fpage><lpage>9</lpage><pub-id pub-id-type="doi">10.3897/phytokeys.124.34609</pub-id></mixed-citation></tp:treatment-meta><tp:nomenclature><tp:taxon-name>
            <tp:taxon-name-part taxon-name-part-type="genus" reg="Oreocharis">Oreocharis</tp:taxon-name-part>
            <tp:taxon-name-part taxon-name-part-type="species" reg="odontopetala">odontopetala</tp:taxon-name-part>
            <object-id xmlns:xlink="http://www.w3.org/1999/xlink" content-type="ipni" xlink:type="simple">urn:lsid:ipni.org:names:60478958-2</object-id>
          </tp:taxon-name><tp:taxon-authority>Q.Fu &amp; Y.Q.Wang</tp:taxon-authority><tp:taxon-status xmlns:xlink="http://www.w3.org/1999/xlink" xlink:type="simple">sp. nov.</tp:taxon-status><xref ref-type="fig" rid="F1">Figures 1</xref><xref ref-type="fig" rid="F2">, 2</xref></tp:nomenclature><tp:treatment-sec sec-type="diagnosis" id="SECID0EZGAC"><title>Diagnosis.</title><p><italic><tp:taxon-name><tp:taxon-name-part taxon-name-part-type="genus" reg="Oreocharis">Oreocharis</tp:taxon-name-part><tp:taxon-name-part taxon-name-part-type="species" reg="odontopetala">odontopetala</tp:taxon-name-part></tp:taxon-name></italic> is most similar to <italic><tp:taxon-name><tp:taxon-name-part taxon-name-part-type="genus" reg="Oreocharis">O.</tp:taxon-name-part><tp:taxon-name-part taxon-name-part-type="species" reg="elegantissima">elegantissima</tp:taxon-name-part></tp:taxon-name></italic>, having a similar shape of leaf blade, lanceolate sepals and bracts, stellate ring-like disc, pistil and fruits. <italic><tp:taxon-name><tp:taxon-name-part taxon-name-part-type="genus" reg="Oreocharis">Oreocharis</tp:taxon-name-part><tp:taxon-name-part taxon-name-part-type="species" reg="odontopetala">odontopetala</tp:taxon-name-part></tp:taxon-name></italic> differs from <italic><tp:taxon-name><tp:taxon-name-part taxon-name-part-type="genus" reg="Oreocharis">O.</tp:taxon-name-part><tp:taxon-name-part taxon-name-part-type="species" reg="elegantissima">elegantissima</tp:taxon-name-part></tp:taxon-name></italic> by its adaxially bullate leaf blade (vs. not bullate), with abaxially reticulate veinlets conspicuous (vs. veinlets inconspicuous); peduncles brown-purple (vs. green); adaxial corolla lobes triangular (vs. oblong) and abaxial corolla lobe margins with 4–10 long teeth (vs. margin nearly entire); style glabrous (vs. glandular pubescent) and stamens shorter (adaxial 0.5–1.4 vs. 2.0–2.6 cm, abaxial 0.8–1.8 vs. 2.3–2.7 cm) with confluent thecae at apex (vs. not confluent).</p><fig id="F1" position="float" orientation="portrait"><label>Figure 1.</label><caption><p><italic><tp:taxon-name><tp:taxon-name-part taxon-name-part-type="genus" reg="Oreocharis">Oreocharis</tp:taxon-name-part><tp:taxon-name-part taxon-name-part-type="species" reg="odontopetala">odontopetala</tp:taxon-name-part></tp:taxon-name></italic>. <bold>A</bold> habit; <bold>B</bold> flower; <bold>C</bold> opened corolla, showing lip lobes and stamens; <bold>D</bold> abaxial stamens (dorsal view); <bold>E</bold> cohering pair of anthers (anterior view); <bold>F</bold> adaxial stamens (dorsal view); <bold>G</bold> calyx, pistil and stigma; <bold>H</bold> bracts (ventral and dorsal view); <bold>I</bold> sepals (the two on the right showing ventral view and the three on the left showing dorsal view); <bold>J</bold> adaxial leaf surface; <bold>K</bold> abaxial leaf surface. Drawn by Ms Yun-Xiao Liu based on the holotype (<italic>WYQ-2018-112</italic>).</p></caption><graphic xmlns:xlink="http://www.w3.org/1999/xlink" xlink:href="phytokeys-124-001-g001.jpg" position="float" orientation="portrait" xlink:type="simple" id="oo_307321.jpg"/></fig><fig id="F2" position="float" orientation="portrait"><label>Figure 2.</label><caption><p>Morphological comparison of (<bold>A</bold>) <italic><tp:taxon-name><tp:taxon-name-part taxon-name-part-type="genus" reg="Oreocharis">Oreocharis</tp:taxon-name-part><tp:taxon-name-part taxon-name-part-type="species" reg="odontopetala">odontopetala</tp:taxon-name-part></tp:taxon-name></italic> and (<bold>B</bold>) <italic><tp:taxon-name><tp:taxon-name-part taxon-name-part-type="genus" reg="Oreocharis">O.</tp:taxon-name-part><tp:taxon-name-part taxon-name-part-type="species" reg="elegantissima">elegantissima</tp:taxon-name-part></tp:taxon-name></italic>. -<bold>1</bold> habitat and habit. -<bold>2</bold> adaxial leaf surface. -<bold>3</bold> abaxial leaf surface. -<bold>4</bold> opened corolla, showering lip lobes and stamens with anthers cohering in pairs. -<bold>5</bold> anthers. -<bold>6</bold> thecae, showing confluence at apex (white arrowhead), or no confluence (black arrowhead). -<bold>7</bold> immature pistil and disc, showing glandular pubescence (<bold>B</bold>) or absence (<bold>A</bold>).</p></caption><graphic xmlns:xlink="http://www.w3.org/1999/xlink" xlink:href="phytokeys-124-001-g002.jpg" position="float" orientation="portrait" xlink:type="simple" id="oo_307322.jpg"/></fig></tp:treatment-sec><tp:treatment-sec sec-type="material" id="SECID0EULAC"><title>Type.</title><p>CHINA. Guizhou Province: Panzhou City, Wumeng Town, Wumeng grassland, growing on limestone rocks in hills, <named-content xmlns:xlink="http://www.w3.org/1999/xlink" content-type="dwc:verbatimCoordinates" xlink:type="simple"><named-content content-type="geo-json" specific-use="{&#34;type&#34;:&#34;Point&#34;,&#34;coordinates&#34;:[104.622333,26.072167]}" id="NCID0E4LAC" xlink:type="simple">26°4.33'N, 104°37.34'E</named-content></named-content>, alt. 2100 m, 14 August 2018, <italic>Ying-Qiang Wang</italic>, <italic>WYQ-2018-112</italic> (holotype: SN!; isotypes: SN!).</p></tp:treatment-sec><tp:treatment-sec sec-type="description" id="SECID0EGMAC"><title>Description.</title><p><italic>Perennial herbs</italic>, rosette forming. <italic>Rhizomes</italic> straight, terete, 0.8–2.1 cm long, ca. 0.8–1.1 cm in diameter. <italic>Leaves</italic> 8–18, basal; <italic>leaf blade</italic> papyraceous, usually ovate, rarely narrowly ovate and broadly ovate, 2.4–6.4(–7.2) × 1.3–3.5(–4.0) cm, apex acute, base rounded to shallowly cordate, margin crenate-serrate, adaxially green, bullate, white pubescent except veins, abaxially pale green, rust-brown sericeous along midrib and lateral veins, white pubescent along veinlets; <italic>lateral veins</italic> 4–7 pairs per side, adaxially inconspicuous and slightly concave, abaxially prominent, reticulate veinlets conspicuous; <italic>petiole</italic> 0.4–5.4(–7.0) cm, outer leaves with long petiole, densely rust-brown sericeous. <italic>Cymes</italic> 1–6, axillary, 1–2-branched, 1–6(–11)-flowered, each plant bearing 1–18(–22) flowers; <italic>peduncle</italic> 5.0–15.3(–19.3) cm long, 0.7–1.5(–2.1) mm in diameter, brown-purple, brown villous; <italic>bracts</italic> 2, opposite, green, lanceolate, (2.5–)3.3–8.0 × 1.0–2.7 mm, outside densely brown villous, inside glabrous, apex acute, margin entire. <italic>Pedicel</italic> 1.7–3.5 cm long, ca. 0.6–0.9(–1.2) mm in diameter, brown-purple, densely white glandular pubescent. <italic>Calyx</italic> 5-parted to near base, segments lobes equal, lanceolate to narrowly lanceolate, 4.2–7.3 × 1.4–1.8 mm, outside brown villous, inside glabrous, apex acute, margin entire. <italic>Corolla</italic> purple-red to purple, outside densely white glandular pubescent and sparsely villous, inside densely white glandular pubescent, 2.2–4.8 cm long; <italic>tube</italic> narrowly campanulate, gibbous abaxially, inside yellow and purple-red spotted, 1.4–2.9 cm long, 0.7–1.2 cm in diameter at middle; <italic>limb</italic> 5-lobed, zygomorphic, distinctly 2-lipped, adaxial lip 4.8–8.2 mm, nearly erect, 2-lobed to nearly middle, lobes triangular, apex acute, 2.0–4.1 × 2.0–3.8 mm, abaxial lip (0.8–)1.1–1.9 cm, 3-lobed to middle, lobes elliptic to ovate, margin with 4–10 long teeth, central lobe 5.6–9.8 × 3.2–7.6 mm, lateral lobes 4.0–8.6 × 3.1–6.3 mm. <italic>Stamens</italic> 4, coherent in pairs, included, adaxial stamens 0.5–1.4 cm, adnate to 4.5–8.3 mm above corolla base, abaxial stamens 0.8–1.8 cm, adnate to 3.5–7.0 mm above corolla base; <italic>filaments</italic> linear, slender, white glandular pubescent; <italic>anthers</italic> reniform, basifixed, glabrous, 1.9–3.1 × 1.8–3.0 mm, thecae 2, parallel, confluent at apex; <italic>staminode</italic> 1, 1.1–1.8 mm long, adnate to 2.7–4.6 mm above corolla base. <italic>Disc</italic> stellate ring-like, yellow-green, 1.5–2.5 mm high. <italic>Pistil</italic> 0.7–1.2 cm long at flower opening and 1.5–2.5 cm long at maturity, glabrous; <italic>ovary</italic> linear, 0.4–0.9 cm long at flower opening and 1.1–1.9 cm long at maturity, 0.9–1.1 mm in diameter, 1-loculed, placentas 2, parietal, projecting inwards, 2-cleft; <italic>style</italic> 1.8–2.7 mm at flower opening and 3.3–5.4 mm long at maturity; <italic>stigma</italic> 2, equal, 2-lipped, undivided, lingulate, apex obtuse, 0.6–0.9 mm long at flower opening and 1.4–1.6 mm at maturity. <italic>Capsule</italic> linear, straight, glabrous, ca. 37.2×1.7 mm, dehiscing septicidally by two valves at maturity.</p></tp:treatment-sec><tp:treatment-sec sec-type="distribution" id="SECID0EBOAC"><title>Distribution and habitat.</title><p><italic><tp:taxon-name><tp:taxon-name-part taxon-name-part-type="genus" reg="Oreocharis">Oreocharis</tp:taxon-name-part><tp:taxon-name-part taxon-name-part-type="species" reg="odontopetala">odontopetala</tp:taxon-name-part></tp:taxon-name></italic> is only known from the type locality on Wumeng grassland, Wumeng Town, Panzhou City, Guizhou Province, China, 26°4.33'–26°8.62'N, 104°37.34'–104°36.35'E, alt. ca. 2100–2400 m.</p></tp:treatment-sec><tp:treatment-sec sec-type="ecology" id="SECID0ESOAC"><title>Ecology and phenology.</title><p>The plants grow on limestone rocks of a hillside forest. Flowering in early August to late September, fruit ripe during early-September to October.</p></tp:treatment-sec><tp:treatment-sec sec-type="conservation status" id="SECID0EXOAC"><title>Conservation status.</title><p>Based on our field investigations, the new species is currently only known from the type locality Wumeng grassland. Only ca. 300 mature individuals were present and the extent of occurrence is estimated to be ca. 5000 m<sup>2</sup>. The location is not in a protected area and is accessible to casual hikers. According to the guidelines for using the IUCN Red List Categories and Criteria (<xref ref-type="bibr" rid="B5">IUCN 2017</xref>), the species is categorised as Endangered [EN B1abc(iv); C2a(i,ii)] due to its rarity and the threat of disturbance.</p></tp:treatment-sec><tp:treatment-sec sec-type="etymology" id="SECID0EDPAC"><title>Etymology.</title><p>The species is named after its abaxial strongly toothed corolla lobes.</p></tp:treatment-sec><tp:treatment-sec sec-type="Vernacular name" id="SECID0EIPAC"><title>Vernacular name.</title><p>Chǐ Bàn Cū Tǒng Jǜ Tái (Chinese pronunciation); 齿瓣粗筒苣苔 (Chinese name).</p></tp:treatment-sec><tp:treatment-sec sec-type="Morphology (SEM) of leaf epidermis and epidermal cells of style" id="SECID0ENPAC"><title>Morphology (SEM) of leaf epidermis and epidermal cells of style</title><p>(Fig. <xref ref-type="fig" rid="F3">3</xref>). The leaf epidermal cells of <italic><tp:taxon-name><tp:taxon-name-part taxon-name-part-type="genus" reg="Oreocharis">Oreocharis</tp:taxon-name-part><tp:taxon-name-part taxon-name-part-type="species" reg="odontopetala">odontopetala</tp:taxon-name-part></tp:taxon-name></italic> on both adaxial and abaxial sides were irregular, with smooth cuticular membranes and sinuate anticlinal walls (Fig. <xref ref-type="fig" rid="F3">3A1–4</xref>). The epidermal trichomes on both adaxial and abaxial leaf blades were multicellular, with rugulate membranes (Fig. <xref ref-type="fig" rid="F3">3A2</xref>). The stomata apparata were only found on the abaxial epidermis and were assigned to the anisocytic type, with rugulate membranes, stomatal length 34.8 ± 3.4 (29.3–43.6) μm, stomatal width 26.9 ± 2.8 (21.7–31.7) μm (Fig. <xref ref-type="fig" rid="F3">3A4</xref>). The outer stomatal rims were striate (Fig. <xref ref-type="fig" rid="F3">3A4</xref>). The epidermal cells of the style were quadrilateral or polygonal, with striate cuticular membranes and many granular derivatives (Fig. <xref ref-type="fig" rid="F3">3A5</xref>).</p><fig id="F3" position="float" orientation="portrait"><label>Figure 3.</label><caption><p>Comparative morphology (LM &amp; SEM) of leaf epidermal surface and epidermal cells of style between (<bold>A</bold>) <italic><tp:taxon-name><tp:taxon-name-part taxon-name-part-type="genus" reg="Oreocharis">Oreocharis</tp:taxon-name-part><tp:taxon-name-part taxon-name-part-type="species" reg="odontopetala">odontopetala</tp:taxon-name-part></tp:taxon-name></italic> and (<bold>B</bold>) <italic><tp:taxon-name><tp:taxon-name-part taxon-name-part-type="genus" reg="Oreocharis">O.</tp:taxon-name-part><tp:taxon-name-part taxon-name-part-type="species" reg="elegantissima">elegantissima</tp:taxon-name-part></tp:taxon-name></italic>. -<bold>1</bold> adaxial leaf epidermal cells (LM). -<bold>2</bold> adaxial leaf epidermal trichome and its cuticular membrane (SEM). -<bold>3</bold> abaxial leaf epidermal cells (LM). -<bold>4</bold> abaxial leaf cuticular membrane and stomata (SEM). -<bold>5</bold> style epidermal cell shape and ornamentation (SEM).</p></caption><graphic xmlns:xlink="http://www.w3.org/1999/xlink" xlink:href="phytokeys-124-001-g003.jpg" position="float" orientation="portrait" xlink:type="simple" id="oo_307323.jpg"/></fig></tp:treatment-sec><tp:treatment-sec sec-type="notes" id="SECID0EMCAE"><title>Notes.</title><p>It is worth noting that <italic><tp:taxon-name><tp:taxon-name-part taxon-name-part-type="genus" reg="Oreocharis">Oreocharis</tp:taxon-name-part><tp:taxon-name-part taxon-name-part-type="species" reg="odontopetala">odontopetala</tp:taxon-name-part></tp:taxon-name></italic> shares the narrowly campanulate, abaxial gibbose corolla tube, anthers coherent in pairs at apex, as well as similar ovary structure with all other species of the former <italic><tp:taxon-name><tp:taxon-name-part taxon-name-part-type="genus" reg="Briggsia">Briggsia</tp:taxon-name-part></tp:taxon-name></italic>. It is most similar to <italic><tp:taxon-name><tp:taxon-name-part taxon-name-part-type="genus" reg="Oreocharis">O.</tp:taxon-name-part><tp:taxon-name-part taxon-name-part-type="species" reg="elegantissima">elegantissima</tp:taxon-name-part></tp:taxon-name></italic>, but is distinct from its congeners by its adaxially bullate leaf blade, abaxially conspicuous reticulate veinlets, brown-purple peduncles, triangular adaxial corolla lobes and abaxial corolla lobe margins bearing 4–10 long teeth, glabrous style and shorter stamens with confluent thecae at the apex, as well as the leaf epidermal characters. The detailed morphological comparison between <italic><tp:taxon-name><tp:taxon-name-part taxon-name-part-type="genus" reg="Oreocharis">O.</tp:taxon-name-part><tp:taxon-name-part taxon-name-part-type="species" reg="odontopetala">odontopetala</tp:taxon-name-part></tp:taxon-name></italic> and <italic><tp:taxon-name><tp:taxon-name-part taxon-name-part-type="genus" reg="Oreocharis">O.</tp:taxon-name-part><tp:taxon-name-part taxon-name-part-type="species" reg="elegantissima">elegantissima</tp:taxon-name-part></tp:taxon-name></italic> is provided in Tables <xref ref-type="table" rid="T1">1</xref>, <xref ref-type="table" rid="T2">2</xref>.</p><p>Furthermore, the characteristic, abaxial corolla lobe margins with 4–10 long teeth, is easily distinguished from other species of the enlarged <italic><tp:taxon-name><tp:taxon-name-part taxon-name-part-type="genus" reg="Oreocharis">Oreocharis</tp:taxon-name-part></tp:taxon-name></italic>. The bullate leaf is quite rare in the enlarged <italic><tp:taxon-name><tp:taxon-name-part taxon-name-part-type="genus" reg="Oreocharis">Oreocharis</tp:taxon-name-part></tp:taxon-name></italic> and only occurs in the new species and other few species such as <italic><tp:taxon-name><tp:taxon-name-part taxon-name-part-type="genus" reg="Oreocharis">O.</tp:taxon-name-part><tp:taxon-name-part taxon-name-part-type="species" reg="bullata">bullata</tp:taxon-name-part></tp:taxon-name></italic>, <italic><tp:taxon-name><tp:taxon-name-part taxon-name-part-type="genus" reg="Oreocharis">O.</tp:taxon-name-part><tp:taxon-name-part taxon-name-part-type="species" reg="curvituba">curvituba</tp:taxon-name-part></tp:taxon-name></italic>, <italic><tp:taxon-name><tp:taxon-name-part taxon-name-part-type="genus" reg="Oreocharis">O.</tp:taxon-name-part><tp:taxon-name-part taxon-name-part-type="species" reg="glandulosa">glandulosa</tp:taxon-name-part></tp:taxon-name></italic>, <italic><tp:taxon-name><tp:taxon-name-part taxon-name-part-type="genus" reg="Oreocharis">O.</tp:taxon-name-part><tp:taxon-name-part taxon-name-part-type="species" reg="primuliflora">primuliflora</tp:taxon-name-part></tp:taxon-name></italic>, <italic><tp:taxon-name><tp:taxon-name-part taxon-name-part-type="genus" reg="Oreocharis">O.</tp:taxon-name-part><tp:taxon-name-part taxon-name-part-type="species" reg="magnidens">magnidens</tp:taxon-name-part></tp:taxon-name></italic> (and to a lesser degree <tp:taxon-name><tp:taxon-name-part taxon-name-part-type="genus" reg="Oreocharis">O.</tp:taxon-name-part><tp:taxon-name-part taxon-name-part-type="hybrid-sign">×</tp:taxon-name-part><tp:taxon-name-part taxon-name-part-type="species" reg="heterandra">heterandra</tp:taxon-name-part></tp:taxon-name>), but it has a very different corolla, style and stamen amongst these species (<xref ref-type="bibr" rid="B6">Li and Wang 2004</xref>; <xref ref-type="bibr" rid="B14">Wei et al. 2016</xref>). The stellate ring-like disc is also rare in the enlarged <italic><tp:taxon-name><tp:taxon-name-part taxon-name-part-type="genus" reg="Oreocharis">Oreocharis</tp:taxon-name-part></tp:taxon-name></italic> and only found in the new species, <italic><tp:taxon-name><tp:taxon-name-part taxon-name-part-type="genus" reg="Oreocharis">O.</tp:taxon-name-part><tp:taxon-name-part taxon-name-part-type="species" reg="elegantissima">elegantissima</tp:taxon-name-part></tp:taxon-name></italic> and <italic><tp:taxon-name><tp:taxon-name-part taxon-name-part-type="genus" reg="Oreocharis">O.</tp:taxon-name-part><tp:taxon-name-part taxon-name-part-type="species" reg="duyunensis">duyunensis</tp:taxon-name-part></tp:taxon-name></italic> (<xref ref-type="bibr" rid="B4">Guo et al. 2018</xref>). Therefore, this new species has a unique morphology amongst the species of the extended <italic><tp:taxon-name><tp:taxon-name-part taxon-name-part-type="genus" reg="Oreocharis">Oreocharis</tp:taxon-name-part></tp:taxon-name></italic>.</p><table-wrap id="T1" position="float" orientation="portrait"><label>Table 1.</label><caption><p>Morphological comparison between <italic><tp:taxon-name><tp:taxon-name-part taxon-name-part-type="genus" reg="Oreocharis">Oreocharis</tp:taxon-name-part><tp:taxon-name-part taxon-name-part-type="species" reg="odontopetala">odontopetala</tp:taxon-name-part></tp:taxon-name></italic> and <italic><tp:taxon-name><tp:taxon-name-part taxon-name-part-type="genus" reg="Oreocharis">O.</tp:taxon-name-part><tp:taxon-name-part taxon-name-part-type="species" reg="elegantissima">elegantissima</tp:taxon-name-part></tp:taxon-name></italic>.</p></caption><table id="TID0EFTAE" rules="all"><tbody><tr><th rowspan="1" colspan="1">Character</th><th rowspan="1" colspan="1">
                    <italic><tp:taxon-name>
                        <tp:taxon-name-part taxon-name-part-type="genus" reg="Oreocharis">O.</tp:taxon-name-part>
                        <tp:taxon-name-part taxon-name-part-type="species" reg="odontopetala">odontopetala</tp:taxon-name-part>
                      </tp:taxon-name></italic>
                  </th><th rowspan="1" colspan="1">
                    <italic><tp:taxon-name>
                        <tp:taxon-name-part taxon-name-part-type="genus" reg="Oreocharis">O.</tp:taxon-name-part>
                        <tp:taxon-name-part taxon-name-part-type="species" reg="elegantissima">elegantissima</tp:taxon-name-part>
                      </tp:taxon-name></italic>
                  </th></tr><tr><td rowspan="1" colspan="1">Adaxial leaf blade</td><td rowspan="1" colspan="1">bullate</td><td rowspan="1" colspan="1">not bullate</td></tr><tr><td rowspan="1" colspan="1">Abaxial leaf blade</td><td rowspan="1" colspan="1">reticulate veinlets conspicuous</td><td rowspan="1" colspan="1">veinlets inconspicuous</td></tr><tr><td rowspan="1" colspan="1">Peduncle</td><td rowspan="1" colspan="1">brown-purple</td><td rowspan="1" colspan="1">green</td></tr><tr><td rowspan="1" colspan="1">Corolla</td><td rowspan="1" colspan="1">purple-red to purple with white spots on the face</td><td rowspan="1" colspan="1">white, purple with purple or white striate on the face</td></tr><tr><td rowspan="1" colspan="1">Corolla adaxial lip</td><td rowspan="1" colspan="1">lobes triangular, apex acute</td><td rowspan="1" colspan="1">lobes oblong, apex rounded</td></tr><tr><td rowspan="1" colspan="1">Corolla abaxial lip</td><td rowspan="1" colspan="1">lobe margin with 4–10 long teeth, apex acute</td><td rowspan="1" colspan="1">lobe margin nearly entire, apex rounded</td></tr><tr><td rowspan="1" colspan="1">Stamens</td><td rowspan="1" colspan="1">adaxial 0.5–1.4 cm long, abaxial 0.8–1.8 cm long</td><td rowspan="1" colspan="1">adaxial 2.0–2.6 cm long, abaxial 2.3–2.7 cm long</td></tr><tr><td rowspan="1" colspan="1">Anthers</td><td rowspan="1" colspan="1">thecae confluent at apex</td><td rowspan="1" colspan="1">thecae not confluent</td></tr><tr><td rowspan="1" colspan="1">Style</td><td rowspan="1" colspan="1">glabrous</td><td rowspan="1" colspan="1">glandular pubescent</td></tr></tbody></table></table-wrap><table-wrap id="T2" position="float" orientation="portrait"><label>Table 2.</label><caption><p>Morphological comparisons (SEM &amp; LM) of leaf epidermal surface and epidermal cells of style between <italic><tp:taxon-name><tp:taxon-name-part taxon-name-part-type="genus" reg="Oreocharis">Oreocharis</tp:taxon-name-part><tp:taxon-name-part taxon-name-part-type="species" reg="odontopetala">odontopetala</tp:taxon-name-part></tp:taxon-name></italic> and <italic><tp:taxon-name><tp:taxon-name-part taxon-name-part-type="genus" reg="Oreocharis">O.</tp:taxon-name-part><tp:taxon-name-part taxon-name-part-type="species" reg="elegantissima">elegantissima</tp:taxon-name-part></tp:taxon-name></italic>.</p></caption><table id="TID0EAZAE" rules="all"><tbody><tr><th rowspan="1" colspan="1">Characters</th><th rowspan="1" colspan="1">
                    <italic><tp:taxon-name>
                        <tp:taxon-name-part taxon-name-part-type="genus" reg="Oreocharis">O.</tp:taxon-name-part>
                        <tp:taxon-name-part taxon-name-part-type="species" reg="odontopetala">odontopetala</tp:taxon-name-part>
                      </tp:taxon-name></italic>
                  </th><th rowspan="1" colspan="1">
                    <italic><tp:taxon-name>
                        <tp:taxon-name-part taxon-name-part-type="genus" reg="Oreocharis">O.</tp:taxon-name-part>
                        <tp:taxon-name-part taxon-name-part-type="species" reg="elegantissima">elegantissima</tp:taxon-name-part>
                      </tp:taxon-name></italic>
                  </th></tr><tr><td rowspan="1" colspan="1">Leaf epidermal cell</td><td rowspan="1" colspan="1">adaxial and abaxial cuticular membranes smooth, anticlinal walls sinuate without knobs</td><td rowspan="1" colspan="1">adaxial and abaxial cuticular membranes striate, anticlinal walls sinuate with knobs</td></tr><tr><td rowspan="1" colspan="1">Leaf epidermal trichome</td><td rowspan="1" colspan="1">both adaxial and abaxial membranes rugulate</td><td rowspan="1" colspan="1">adaxial membranes smooth, abaxial membranes rugulate</td></tr><tr><td rowspan="1" colspan="1">Stomata</td><td rowspan="1" colspan="1">smaller, 34.8±3.4 × 26.9±2.8 μm, outer stomatal rims striate</td><td rowspan="1" colspan="1">larger, 37.7±2.9 × 31.9±3.0 μm, outer stomatal rim nearly smooth</td></tr><tr><td rowspan="1" colspan="1">Style epidermal cells</td><td rowspan="1" colspan="1">quadrilateral or polygonal, cuticular membranes many granular derivatives</td><td rowspan="1" colspan="1">long irregulate, cuticular membranes without granular derivative</td></tr></tbody></table></table-wrap></tp:treatment-sec><ref-list><ref id="B5"><mixed-citation xmlns:xlink="http://www.w3.org/1999/xlink" xlink:type="simple"><institution xlink:type="simple">IUCN</institution> (<year>2017</year>) Guidelines for Using the IUCN Red List Categories and Criteria. version 13. Prepared by the Standards and Petitions Subcommittee of the IUCN Species Survival Commission. <ext-link xlink:type="simple" ext-link-type="uri" xlink:href="http://cmsdocs.s3.amazonaws.com/RedListGuidelines.pdf">http://cmsdocs.s3.amazonaws.com/RedListGuidelines.pdf</ext-link></mixed-citation></ref><ref id="B6"><mixed-citation xmlns:xlink="http://www.w3.org/1999/xlink" xlink:type="simple"><person-group><name name-style="western"><surname>Li</surname><given-names>ZY</given-names></name><name name-style="western"><surname>Wang</surname><given-names>YZ</given-names></name></person-group> (<year>2004</year>) Plants of <tp:taxon-name><tp:taxon-name-part taxon-name-part-type="family">Gesneriaceae</tp:taxon-name-part></tp:taxon-name> in China. Henan Science and Technology Publishing House, Zhengzhou, 1–721.</mixed-citation></ref><ref id="B14"><mixed-citation xmlns:xlink="http://www.w3.org/1999/xlink" xlink:type="simple"><person-group><name name-style="western"><surname>Wei</surname><given-names>JJ</given-names></name><name name-style="western"><surname>Xiong</surname><given-names>GC</given-names></name><name name-style="western"><surname>Zou</surname><given-names>CY</given-names></name><name name-style="western"><surname>Pan</surname><given-names>B</given-names></name><name name-style="western"><surname>Xu</surname><given-names>WB</given-names></name></person-group> (<year>2016</year>) <article-title><italic><tp:taxon-name><tp:taxon-name-part taxon-name-part-type="genus">Oreocharis</tp:taxon-name-part><tp:taxon-name-part taxon-name-part-type="species">curvituba</tp:taxon-name-part></tp:taxon-name></italic>, a new species of <tp:taxon-name><tp:taxon-name-part taxon-name-part-type="family">Gesneriaceae</tp:taxon-name-part></tp:taxon-name> from northeastern Guangxi, China.</article-title><source>Phytotaxa</source><volume>280</volume>(<issue>2</issue>): <fpage>190</fpage>–<lpage>194</lpage>. <ext-link xlink:type="simple" ext-link-type="doi" xlink:href="10.11646/phytotaxa.280.2.9">https://doi.org/10.11646/phytotaxa.280.2.9</ext-link></mixed-citation></ref><ref id="B4"><mixed-citation xmlns:xlink="http://www.w3.org/1999/xlink" xlink:type="simple"><person-group><name name-style="western"><surname>Guo</surname><given-names>ZY</given-names></name><name name-style="western"><surname>Li</surname><given-names>ZY</given-names></name><name name-style="western"><surname>Xiang</surname><given-names>XG</given-names></name></person-group> (<year>2018</year>) <italic><tp:taxon-name><tp:taxon-name-part taxon-name-part-type="genus">Oreocharis</tp:taxon-name-part><tp:taxon-name-part taxon-name-part-type="species">duyunensis</tp:taxon-name-part></tp:taxon-name></italic> (<tp:taxon-name><tp:taxon-name-part taxon-name-part-type="family">Gesneriaceae</tp:taxon-name-part></tp:taxon-name>), a new species from Guizhou, China. Nordic Journal of Botany 36: e01514: 1–7. <ext-link xlink:type="simple" ext-link-type="doi" xlink:href="10.1111/njb.01514">https://doi.org/10.1111/njb.01514</ext-link></mixed-citation></ref></ref-list></tp:taxon-treatment>
